# Supplementary material for: Pathogenic Analysis of Two SLC22A5 Variants That Alter RNA Splicing in Patients with Primary Carnitine Deficiency
Source: Int J Neonatal Screen. 2026 Mar 16;12(1):17. doi: 10.3390/ijns12010017 (PMC13026843; doi:10.3390/ijns12010017)
Supplement: Supplementary file 1 [file IJNS-12-00017-s001.zip]

Archive with 1 entries (1 files):
- IJNS-4147435-supplementary.pdf
